# Supplementary material for: Analysis of Globodera rostochiensis effectors reveals conserved functions of SPRYSEC proteins in suppressing and eliciting plant immune responses
Source: Front Plant Sci. 2015 Aug 11;6:623. doi: 10.3389/fpls.2015.00623 (PMC4532164; doi:10.3389/fpls.2015.00623)
Supplement: Table S2 — Sequence variation from reference genes of SPRYSEC-coding genes from Globodera rostochiensis. [file Table2.XLS]

## Sheet: Feuil1
Effector	PCR amplification	Sequence variation from NCBI	Sequence when different from NCBI
GrSPRYSEC-4 (JX026913.1)	Pre-J2	Synonymous	KF963513.1:TCGCTGCCAAAAACGTTGCCATCAAACACAAACACAGAGCAAAATCAATGGGATGCCGATACATGTAACAAGGGCCTCACGTTGTCTGTCTCCACACTCTCTGAGCCAGAACAATTGCCTGGCTCCAGATTGATTGTCAAATATAATGAATATAATTACGAGTCGCGCTCTATCCGCGCTGAACAGCCAATTACAAAAAGTAAATCCGACATGTTCTACTACGAAGTGAAAATATTAGCGTTAGCGCTAACAGGTATTATTTCCATTGGAGTTGGTCCCAAACAAATGCCATTGAACAAAGAGATTGGAATGCTCAAAGGCACTTACGCATACGGAAGCGGCCGTAAGGCCTTTATTTGGGGTCACGAGCTCGCGGGATGTCGGCACG…
GrSPRYSEC-5 (JX026914.1)	Pre-J2	No difference
GrSPRYSEC-8 (JX026915.1)	Pre-J2	No difference
GrSPRYSEC-15 (JX026918.1)	Pre-J2	Frame shift and premature stop	KF963514.1:TCGCCAAAAGCAAACGCCAAACTCGAAAAAGTACCATCTGGCAACGCTGAATCAACCCCAGTGCTAACCCTTCAAAATCGATGGGCATATTCCGCACGTGACGAGAAACTCGCGTGGGATTCCGCTGCACGTGACGAGAAACTCGAGCTCACTGAGCCCGCCGGATTGATTGTTCAATTTATTGGAGAGAATAGCAAGCATCGCTCTGTCCGCGCTAAATTGCCAATTCCAAAAGGGAATTCTGGCATTTTTTACTACGAAGTGACCATCTCGGGGGATGGAGACGCTATTTACATTGGACTTGCAACAGAACAAATGCCATTGCGGGACACACATGTTGGATATAATGAAGGCACTTACGGATACGGAAGCTCGGGCAAATTTTGGG…
GrSPRYSEC-18 (JX026919.1)	Pre-J2	No difference
GrSPRYSEC-19 (JX026920.1)	Pre-J2	No difference
